# Supplementary material for: Autonomic Modulation in Parkinson’s Disease Using Whole-Body Cryostimulation: A Pilot Study
Source: Biomedicines. 2024 Oct 27;12(11):2467. doi: 10.3390/biomedicines12112467 (PMC11591671; doi:10.3390/biomedicines12112467)
Supplement: Supplementary file 1 [file biomedicines-12-02467-s001.zip]

Archive with 1 entries (1 files):
- biomedicines-3268850-supplementary.pdf
